# Supplementary material for: Transcriptome and Metabolome Analyses Reveal the Mechanism of Color Differences in Pomegranate (Punica granatum L.) Red and White Petals
Source: Plants (Basel). 2025 Feb 20;14(5):652. doi: 10.3390/plants14050652 (PMC11901741; doi:10.3390/plants14050652)
Supplement: Supplementary file 1 [file plants-14-00652-s001.zip]

Archive with 1 entries (1 files):
- plants-3489521-Supplement of experimental data.pdf
